# Supplementary material for: Next Generation Plasma Proteomics Identifies High-Precision Biomarker Candidates for Ovarian Cancer
Source: Cancers (Basel). 2022 Mar 30;14(7):1757. doi: 10.3390/cancers14071757 (PMC8997113; doi:10.3390/cancers14071757)
Supplement: Supplementary file 1 [file cancers-14-01757-s001.zip]

Archive with 2 entries (2 files):
- Gyllensten_ocExplore_220121_suplFigures.pdf
- Gyllensten_SupplementaryTables_220330.xlsx
